# Supplementary material for: Identification and characterization of a natural polymorphism in FT-A2 associated with increased number of grains per spike in wheat
Source: Theor Appl Genet. 2021 Nov 26;135(2):679–92. doi: 10.1007/s00122-021-03992-y (PMC8866389; doi:10.1007/s00122-021-03992-y)
Supplement: Supplementary file 1 — Supplementary file1 (XLSX 62 kb) [file 122_2021_3992_MOESM1_ESM.xlsx]

## Sheet: Summary Table
	Summary Table
	Species	Ploidy	No. acc.	A10 %	D10 %	A10	D10
	T. urartu	2x	89	0	1	0	89
	T. turgidum ssp. dicoccoides	4x	82	0	1	0	82
	T. turgidum ssp. dicoccon	4x	32	0	1	0	32
	T. turgidum ssp. durum	4x	417	0.00719424	0.992806	3	414
	T. aestivum Exome capture1	6x	238	0.596639	0.403361	142	96
	T. aestivum US winter wheats2	6x	126	0.81746	0.18254	103	23
	T. aestivum Spring DUF 3	6x	149	0.583893	0.416107	87	62
	T. aestivum Spring DUS 4	6x	192	0.34375	0.65625	66	126
	1 He et al. 2019
	2 T3/Wheat
	3 Zhang et al. 2018
	4 Zhang et al. 2018 + 99 breeding lines MT

## Sheet: T. urartu
Triticum urartu
G-Number	PI number	FT.A2
G1759	PI 428183	D10
G1785	PI 428184	D10
G1787	PI 428186	D10
G1790	PI 428188	D10
G1791	PI 428189	D10
G1797	PI 428193	D10
G1799	PI 503319	D10
G1802	PI 428195	D10
G1805	PI 538724	D10
G1810	PI 428196	D10
G1812	PI 428198	D10
G1813	PI 428199	D10
G1817	PI 428200	D10
G1818	PI 428201	D10
G1820	PI 538725	D10
G1821	PI 428202	D10
G1822	PI 428203	D10
G1824	PI 428204	D10
G1827	PI 428207	D10
G1828	PI 428208	D10
G1830	PI 428210	D10
G1831	PI 428211	D10
G1832	PI 428212	D10
G1833	PI 428213	D10
G1837	PI 538726	D10
G1839	PI 428216	D10
G1841	PI 428217	D10
G1876	PI 428222	D10
G1895	PI 428223	D10
G1903	PI 428225	D10
G1904	PI 428226	D10
G1905	PI 428227	D10
G1906	PI 428228	D10
G1938	PI 428231	D10
G1942	PI 538728	D10
G1943	PI 428235	D10
G1947	PI 428238	D10
G1948	PI 428239	D10
G1949	PI 428240	D10
G1950	PI 538730	D10
G1954	PI 428244	D10
G1955	PI 428245	D10
G1958	PI 428247	D10
G1960	PI 538733	D10
G1967	PI 428251	D10
G3158	PI 428275	D10
G3159	PI 428276	D10
G3160	PI 428277	D10
G3161	PI 428278	D10
G3162	CItr 17666	D10
G3163	PI 428280	D10
G3165	PI 428282	D10
G3166	PI 428283	D10
G3168	PI 428285	D10
G3170	PI 428287	D10
G3171	PI 538740	D10
G3172	PI 428288	D10
G3174	PI 428290	D10
G3175	PI 538741	D10
G3176	PI 428291	D10
G3177	PI 428292	D10
G3178	PI 428293	D10
G3179	PI 428294	D10
G3181	PI 428295	D10
G3182	PI 428296	D10
G3184	PI 428298	D10
G3185	PI 428299	D10
G3189	PI 428302	D10
G3190	PI 428307	D10
G3193	PI 428304	D10
G3194	PI 428305	D10
G3195	PI 428306	D10
G3196	PI 428307	D10
G3197	PI 428308	D10
G3198	PI 538744	D10
G3200	PI 428310	D10
G3206	PI 428315	D10
G3244	PI 428319	D10
G3245	PI 538747	D10
G3246	PI 428320	D10
G3247	PI 428321	D10
G3248	PI 428322	D10
G3250	PI 428324	D10
G3251	PI 428325	D10
G3252	PI 428326	D10
G3253	PI 428327	D10
G3258	PI 428331	D10
G3264	PI 428336	D10
G3268	PI 538751	D10

## Sheet: T. t. ssp dicoccoides
T. turgidum ssp. dicoccoides
Name	FT-A2 allele		UH= University of Haifa
UH-20	D10
UH-29-9	D10
UH-8-12	D10
UH-11-15	D10
UH-23-17	D10
UH-30-22	D10
UH-33-22	D10
UH-24-34	D10
UH-27-37	D10
UH-32-22	D10
UH-40-600	D10
UH-41-8541	D10
UH-42-8736	D10
UH-43-8811	D10
UH-44-8821	D10
CItr 17675	D10
CItr 17676	D10
PI 352324	D10
PI 355455	D10
PI 355458	D10
PI 355459	D10
PI 362036	D10
PI 428015	D10
PI 428016	D10
PI 428017	D10
PI 428020	D10
PI 428036	D10
PI 428041	D10
PI 428047	D10
PI 428058	D10
PI 428061	D10
PI 428065	D10
PI 428066	D10
PI 428082	D10
PI 428087	D10
PI 428089	D10
PI 428107	D10
PI 428111	D10
PI 428113	D10
PI 428117	D10
PI 428123	D10
PI 428126	D10
PI 428130	D10
PI 428135	D10
PI 428139	D10
PI 428141	D10
PI 428143	D10
PI 428145	D10
PI 470955	D10
PI 470981	D10
PI 470984	D10
PI 470997	D10
PI 471033	D10
PI 471815	D10
PI 487252	D10
PI 487255	D10
PI 487264	D10
PI 503310	D10
PI 503313	D10
PI 503315	D10
PI 538672	D10
PI 538673	D10
PI 538678	D10
PI 538681	D10
PI 538688	D10
PI 538697	D10
PI 538699	D10
PI 538701	D10
PI 538718	D10
PI 538719	D10
PI 554581	D10
PI 554583	D10
PI 554584	D10
PI 560697	D10
PI 560872	D10
PI 560874	D10
PI 560877	D10
PI 654311	D10
PI 654334	D10
PI 656866	D10
PI 656872	D10
Zavitan	D10

## Sheet: T. t. ssp dicoccon
T. turgidum ssp. dicoccon
Name	FT-A2 allele
CItr 12213	D10
CItr 12214	D10
CItr 14133	D10
CItr 14135	D10
CItr 14621	D10
CItr 14916	D10
CItr 14919	D10
CItr 14970	D10
PI 41024	D10
PI 58789	D10
PI 94616	D10
PI 94621	D10
PI 94626	D10
PI 94631	D10
PI 94635	D10
PI 94656	D10
PI 94666	D10
PI 94738	D10
PI 154582	D10
PI 168673	D10
PI 193877	D10
PI 193879	D10
PI 193882	D10
PI 193883	D10
PI 182743	D10
PI 254158	D10
PI 254180	D10
PI 319868	D10
PI 319869	D10
PI 347230	D10
PI 355498	D10
PI 606325	D10

## Sheet: T. t. ssp durum
T. turgidum ssp. durum
Name	GRIN Accession	FT-A2
3965	PI 167718	A10
Gredho	PI 532239	A10
Musane and Byaza	PI 532242	A10
Huguenot	CItr5122	D10
Hamira	CItr6874	D10
Mahmoudi	CItr6876	D10
CI 7669	CItr7669	D10
Cuzco	CItr8164	D10
II-19-203	CItr8882	D10
Kubanka 75-3-15	CItr11476	D10
Wash. No. 2606	CItr11496	D10
ND No. 321	CItr12032	D10
Nursith	CItr12818	D10
Ramsey	CItr13246	D10
RL 3174.6	CItr13338	D10
CI 14091	CItr14091	D10
CI 14093	CItr14093	D10
CI 14094	CItr14094	D10
ELS 6304-58-1	CItr14099	D10
DT 184	CItr14268	D10
497-360	CItr14374	D10
377b	CItr14434	D10
421b	CItr14438	D10
Hercules	CItr14559	D10
ELS 6304-69	CItr14618	D10
ELS 6404-73-2	CItr14623	D10
ELS 6404-94-5	CItr14699	D10
ELS 6404-121-4	CItr14798	D10
ELS 6404-124-1	CItr14809	D10
ELS 6404-124-2	CItr14810	D10
ELS 6404-126-2	CItr14813	D10
ELS 6404-126-3	CItr14814	D10
ELS 6404-127	CItr14816	D10
CI 14954	CItr14954	D10
CI 14965	CItr14965	D10
Psathas	CItr14978	D10
Alex 282	CItr15153	D10
Oued Zenati	CItr15159	D10
Hmira	CItr15422	D10
5136-11	CItr15500	D10
Melange	CItr15513	D10
ND 64-76	CItr15769	D10
ND 64-33	CItr15814	D10
Ajili	CItr15911	D10
Wakooma	CItr17337	D10
Macoun	CItr17341	D10
Coulter	CItr17757	D10
Arnautka	PI 6020	D10
Blanco	PI 7464	D10
Amerikanka	PI 32156	D10
Theunissen	PI 38624	D10
Type No. 1	PI 40938	D10
Type No. 2	PI 40939	D10
Berbern	PI 41050	D10
Potia Nadiad	PI 41343	D10
Lal of Batala	PI 41353	D10
Deves	PI 43247	D10
1549	PI 43340	D10
411	PI 43341	D10
805	PI 43342	D10
Blue Beard	PI 45441	D10
40	PI 45442	D10
Enano de Jaen	PI 47888	D10
Rubio Entrelargo del Montijo	PI 47891	D10
933	PI 50929	D10
Mahmoudi	PI 51210	D10
Tripshiro	PI 54432	D10
Souri	PI 55543	D10
Cascalvo	PI 56245	D10
CItr 7141	PI 57194	D10
58	PI 57555	D10
60	PI 57556	D10
65	PI 57558	D10
70	PI 57560	D10
75	PI 57562	D10
148	PI 57593	D10
151	PI 57595	D10
211	PI 57599	D10
217	PI 57602	D10
128	PI 68275	D10
410	PI 68288	D10
Tulatai Maitai	PI 70658	D10
8	PI 70718	D10
10	PI 70720	D10
17	PI 70724	D10
30	PI 70728	D10
39	PI 70732	D10
2912	PI 74830	D10
CItr 10108	PI 78810	D10
Marching No. 8	PI 81792	D10
224	PI 84529	D10
(Honduras Collection)	PI 89642	D10
Chumpe Negro	PI 91956	D10
390 (landrace Palestian)	PI 94701	D10
392	PI 94703	D10
394	PI 94705	D10
409	PI 94710	D10
417	PI 94713	D10
226	PI 94758	D10
5P4	PI 113395	D10
1P1	PI 113397	D10
1P2	PI 113398	D10
17404	PI 113951	D10
17425	PI 113964	D10
Kaligawaran	PI 115514	D10
2901	PI 134929	D10
Peliss	PI 138971	D10
Aden	PI 152567	D10
Beliouni	PI 153727	D10
438147B	PI 157953	D10
Regina	PI 157957	D10
Candeal	PI 163274	D10
Montevideo	PI 165476	D10
Sensati	PI 166327	D10
RF 414-20	PI 168913	D10
RF 416-3	PI 168916	D10
RF 427-12	PI 168922	D10
Tortcu	PI 172556	D10
Dur de Greece	PI 174625	D10
Huguenot	PI 174645	D10
Huguenot Bariole 360	PI 174646	D10
Tounse	PI 174697	D10
9570a	PI 176228	D10
9723a	PI 176289	D10
9725a	PI 176291	D10
Cali	PI 177919	D10
Saribasak	PI 178143	D10
Siha	PI 178156	D10
9848	PI 178758	D10
S-44	PI 182113	D10
6686	PI 182412	D10
9925	PI 182668	D10
9929	PI 182669	D10
9935	PI 182671	D10
Hourah	PI 182674	D10
9993	PI 182676	D10
E-1	PI 182708	D10
F-7	PI 182717	D10
9927	PI 182738	D10
2	PI 183269	D10
Legami	PI 183909	D10
H.M. 3	PI 184540	D10
Marques	PI 184641	D10
Carina	PI 185233	D10
H 1104 SEL 47 687	PI 185300	D10
H 1104 SEL 47 689	PI 185301	D10
Cascalvo	PI 185722	D10
Alexandre ou Macaroco	PI 185762	D10
3901	PI 190937	D10
3602	PI 190977	D10
Azulejo	PI 191011	D10
Colorado de Espera L 10	PI 191078	D10
Raspinegro de Alcolea	PI 191183	D10
Recio de Iznalloz	PI 191191	D10
Mariza Sadovo	PI 191356	D10
Dauno III	PI 191448	D10
H 29 A 13781	PI 191488	D10
Mahmoudi	PI 191571	D10
Blancal de Nules	PI 191615	D10
HN ROD 35 13782	PI 191624	D10
Timor	PI 191645	D10
Gigante Ingles	PI 191654	D10
HN ROD 40 14863	PI 191816	D10
Alexandre 058	PI 191958	D10
Zagazil	PI 191963	D10
Javardo	PI 191972	D10
Pragana Preta	PI 192044	D10
Amarelo de Barba Branca	PI 192051	D10
C F B	PI 192109	D10
Amarai Bianco	PI 192179	D10
Marrocos	PI 192334	D10
Roseta	PI 192399	D10
Equator	PI 192454	D10
Mers Louadjina	PI 192640	D10
Kasba Tadla	PI 192657	D10
Marrocos	PI 192665	D10
Ostpreuss	PI 192711	D10
Pombinho	PI 192820	D10
Candeal de Grao Escuro	PI 192836	D10
Entrelargo de Montijo	PI 192848	D10
Amarelo de Barba Preta	PI 192852	D10
Tremez Rijo	PI 193920	D10
9493	PI 195693	D10
9525	PI 195695	D10
181	PI 195905	D10
9731	PI 196093	D10
Marques	PI 204033	D10
Sin El-Jamil	PI 208910	D10
G 51/57	PI 209274	D10
G 51/65	PI 209277	D10
Vakilagha	PI 210381	D10
T 3	PI 210912	D10
Muri	PI 210944	D10
Akathiotico Asprotheri	PI 210946	D10
Akathiotico Naurotheri	PI 210947	D10
Macrotheri	PI 210954	D10
Spelmar	PI 221409	D10
11	PI 221702	D10
Durgi Karaki	PI 223152	D10
Gubieha Auttma	PI 223155	D10
Moghrabi	PI 223165	D10
Salti Balga	PI 223168	D10
Salti na Zimia	PI 223169	D10
Salti Norsi	PI 223170	D10
138	PI 225324	D10
139	PI 225325	D10
409	PI 226576	D10
Perigo Candeal 18	PI 230366	D10
Perigo Candeal 24	PI 230367	D10
Perigo Candeal 5	PI 231305	D10
F 8	PI 234381	D10
Horani Howawi	PI 234382	D10
Karaki Hamra	PI 234384	D10
Salti Quattma	PI 234386	D10
Sutra Na'an	PI 234387	D10
Zugbieh Sutra	PI 234388	D10
24	PI 234860	D10
Kyperounda	PI 237628	D10
F 8	PI 238388	D10
5416	PI 243692	D10
1	PI 244061	D10
Zenati Bouteille	PI 249822	D10
Hordeiforme 27	PI 251918	D10
K1139	PI 253958	D10
K1299	PI 253960	D10
K1312	PI 253964	D10
	PI 254011	D10
	PI 254012	D10
	PI 254013	D10
	PI 254014	D10
	PI 254015	D10
Akmolinka 5	PI 260061	D10
Namra	PI 261823	D10
Kubanka Karakolskaya	PI 262675	D10
G 13181	PI 264434	D10
G 58128	PI 264440	D10
374	PI 264930	D10
107	PI 264938	D10
Duro SG3	PI 264947	D10
Russello S.G. 7	PI 264948	D10
564	PI 264992	D10
073/44	PI 266978	D10
Doga	PI 270001	D10
I-1-2440	PI 272476	D10
I-1-2727	PI 272545	D10
Vasc	PI 272553	D10
Coerulescens	PI 274670	D10
Erythromelan	PI 274671	D10
Hordeiforme I	PI 274672	D10
Leucurum	PI 274676	D10
Liban II	PI 274678	D10
Muriciense	PI 274681	D10
Provinciale	PI 274682	D10
Greece 5	PI 278259	D10
Salonika 3	PI 278265	D10
Bufala Nera Corta	PI 278352	D10
Malta 1	PI 278376	D10
Malta 2	PI 278377	D10
Malta 3	PI 278378	D10
Malta 4	PI 278379	D10
Malta Yellow	PI 278380	D10
Sbei 272	PI 278383	D10
0189	PI 278443	D10
Barcelona 5	PI 278502	D10
Barcelona 6	PI 278503	D10
Granos Blancos	PI 282911	D10
Italian	PI 283151	D10
Safra Ma'an	PI 283154	D10
Zoghbiyeh Safra	PI 283155	D10
Indore E2	PI 283854	D10
Narsingarh N121	PI 283855	D10
Dhar 1	PI 283856	D10
Apulicum	PI 286063	D10
Bagudo 9032	PI 286076	D10
Barba Negra	PI 286539	D10
161	PI 289604	D10
Akmamenka	PI 290473	D10
Acme	PI 290486	D10
Stewart	PI 290490	D10
Behaarter Taganrog	PI 290494	D10
Orientalischer	PI 290531	D10
Juljulith	PI 292034	D10
BH-4	PI 294587	D10
Haurani 27	PI 294588	D10
Nursit 163	PI 295967	D10
ELS 6304-8-A	PI 297849	D10
ELS 6304-38	PI 298547	D10
Selbera	PI 304919	D10
Sloucena	PI 306530	D10
C 48	PI 306570	D10
CD 14817-3S-2AP-1AP-OAP	PI 519557	D10
L 002-1AP-1AP-1AP-0AP	PI 519559	D10
CM 19742-D-5Y-1M-2Y-2Y	PI 519566	D10
Chorlito 'S'	PI 519567	D10
A-3308-2P-1P-1PA	PI 519598	D10
L 038-4AP-2AP-2AP-0AP	PI 519619	D10
II-23062-1P-5P-1P	PI 519620	D10
L 038-4AP-3AP-1AP-0AP	PI 519639	D10
1198-A.2.A.1	PI 519642	D10
D 27676-10M-4Y-1M-OY	PI 519732	D10
D 31761-2L-0L	PI 519750	D10
D 31604-100L-OL	PI 519753	D10
D 73121	PI 519759	D10
D 7158	PI 519777	D10
Giorgio 449R	PI 519811	D10
Trigo 48	PI 519832	D10
CB 047	PI 519862	D10
D 31604-4L-0L	PI 519887	D10
Memo 'S'	PI 520023	D10
RL 7075	PI 520027	D10
D 68-5-18A-1A	PI 520029	D10
S 718	PI 520044	D10
H 27	PI 520092	D10
Hedba 3	PI 520165	D10
ND 574	PI 520299	D10
Pochard 'S'	PI 520362	D10
CD 10549-H54-2Y-5M-OY	PI 520392	D10
CD 13557-J-3Y-3M-1Y-OM	PI 520406	D10
CD 19608-A-3Y-1M-OY	PI 520407	D10
II 21566	PI 520413	D10
Porzana 'S'	PI 520416	D10
D 8269	PI 520518	D10
1008	PI 525334	D10
1034	PI 525341	D10
1182	PI 525371	D10
1268	PI 525395	D10
1345	PI 525428	D10
1385	PI 525438	D10
2793	PI 532140	D10
Musane	PI 532288	D10
Musane	PI 532289	D10
Musane	PI 532292	D10
MG 07769	PI 534304	D10
Mahmoudi	PI 534343	D10
Chili	PI 534351	D10
MG 18155	PI 534367	D10
Mamhoudi	PI 534370	D10
MG 18260	PI 534471	D10
MG 26428	PI 534501	D10
Kyle	PI 537310	D10
Trigo	PI 565264	D10
15045	PI 585023	D10
IWA8606065	PI 623461	D10
IWA8606720	PI 623709	D10
IWA8607390	PI 623914	D10
IWA8607406	PI 623926	D10
IWA8607450	PI 623957	D10
IWA8607524	PI 623997	D10
IWA8607581	PI 624030	D10
IWA8607610	PI 624052	D10
IWA8607668	PI 624091	D10
IWA8607721	PI 624127	D10
IWA8607833	PI 624170	D10
IWA8607889	PI 624210	D10
IWA8608279	PI 624388	D10
IWA8608285	PI 624394	D10
IWA8608303	PI 624407	D10
IWA8608331	PI 624428	D10
IWA8608343	PI 624435	D10
IWA8608383	PI 624456	D10
IWA8608406	PI 624467	D10
IWA8608450	PI 624501	D10
IWA8608457	PI 624506	D10
IWA8608469	PI 624516	D10
IWA8608485	PI 624528	D10
IWA8608486	PI 624529	D10
IWA8608533	PI 624557	D10
IWA8608546	PI 624568	D10
IWA8608774	PI 624669	D10
IWA8608812	PI 624694	D10
IWA8608813	PI 624695	D10
IWA8608863	PI 624731	D10
IWA8608918	PI 624769	D10
IWA8608959	PI 624801	D10
IWA8609000	PI 624829	D10
IWA8609024	PI 624850	D10
IWA8609028	PI 624854	D10
IWA8610588	PI 625273	D10
IWA8610979	PI 625361	D10
IWA8614075	PI 626482	D10
IWA8614082	PI 626483	D10
Canelo	PI 634315	D10
S99B34	PI 636501	D10
ACONCHI 89	MEXICO	D10
ADAMELLO	ITALY	D10
ALTAR 84	MEXICO	D10
APPIO	ITALY	D10
APPULO	ITALY	D10
CAPELLI	ITALY	D10
CICCIO	ITALY	D10
CIRILLO	ITALY	D10
COLOSSEO	ITALY	D10
DUILIO	ITALY	D10
EXELDUR	FRANCE	D10
INRAT 69	TUNISIA	D10
KAREL	ITALY	D10
KARIM	TUNISIA	D10
KHIAR	TUNISIA	D10
KRONOS	USA	D10
L35	ITALY	D10
LATINO	ITALY	D10
MESSAPIA	ITALY	D10
MEXICALI 75	MEXICO	D10
NEFER	FRANCE	D10
NEODUR	FRANCE	D10
OFANTO	ITALY	D10
RUSSELLO SG7	ITALY	D10
SAN CARLO	ITALY	D10
SARAGOLLA	ITALY	D10
TRINAKRIA	ITALY	D10
VALBELICE	ITALY	D10
VALFORTE	ITALY	D10
VALNOVA	ITALY	D10
VARANO	ITALY	D10
VITRON	ITALY-SPAIN	D10
WB 881	USA	D10
ZENIT	ITALY	D10

## Sheet: T. aestivum worldwide ex. cap.
T. aestivum. worldwide collection of cultivars and landraces (He et al. 2019)
VABC_ID	Accession Name	FT-D2-D10A
Choteau	Choteau	D10
Cltr-7635	CI 7635	D10
DAS5-000032	Aus29663/yitpi*16	D10
DAS5-000102	Aus30269/annuello*13	D10
DAS5-000117	Aus30271/annuello*5	D10
DAS5-000118	Aus30271/annuello*52	D10
DAS5-000140	Aus30274/annuello*76	D10
DAS5-000145	Aus30278/annuello*22	D10
DAS5-000183	Aus30293/annuello*13	D10
DAS5-000192	Aus30296/annuello*13	D10
DAS5-000205	Aus30297/annuello*36	D10
DAS5-000244	Aus30635/yitpi*19	D10
DAS5-000296	Aus33384/yitpi*46	D10
DAS5-000305	Aus33392/yitpi*39	D10
DAS5-000330	Aus33408/yitpi*8	D10
DAS5-000350	Aus33415/yitpi*6	D10
DAS5-000353	Aus34232/correll*18	D10
DAS5-000358	Aus34232/correll*63	D10
DAS5-000373	Aus34245/correll*26	D10
DAS5-000396	Aus34253/correll*5	D10
DAS5-000424	Aus34270/correll*29	D10
DAS5-000432	Aus34274/correll*12	D10
DAS5-000439	Aus34274/correll*52	D10
DAS5-000462	Aus34431/annuello*24	D10
DAS5-000474	Aus34434/annuello*3	D10
DAS5-000478	Aus34434/annuello*51	D10
DAS5-000504	Aus34438/annuello*2	D10
DAS5-000541	Aus34459/annuello*10	D10
DAS5-000545	Aus34459/annuello*35	D10
DAS5-000552	Aus36177/annuello*11	D10
DAS5-000643	Aus29636/2*Annuello*3	D10
DAS5-000710	Aus29673/2*Annuello*10	D10
DAS5-000826	Aus29671/2*Annuello*6	D10
DAS5-000875	Aus29669/2*Annuello*5	D10
DAS5-000916	Aus29640/2*Annuello*6	D10
DAS5-000926	Aus29645/2*Annuello*6	D10
DAS5-001002	T-2095	D10
DAS5-001152	91IBRST-12	D10
DAS5-001212	Barbilla	D10
DAS5-001320	Croisement	D10
DAS5-001399	Frigui	D10
DAS5-001540	Kara Bugdai	D10
DAS5-001548	Kenya Cheetah	D10
DAS5-001559	KM 780-92	D10
DAS5-001809	Rhodesian Sabanero	D10
DAS5-001845	Sel. 49-2914 H1096	D10
DAS5-001924	Tremes Arroxeado	D10
DAS5-002368	FASAN	D10
DAS5-002649	KZYL-CAS	D10
DAS5-002998	RYSELKA	D10
DAS5-003033	SENSATION	D10
DAS5-003163	UKRAINE W94508	D10
DAS5-003222	VOSTOK	D10
DAS5-003248	ZARIA	D10
DAS5-003316	428	D10
DAS5-003405	CEP 75336	D10
DAS5-003501	Colorado	D10
DAS5-003698	1335/83	D10
DAS5-003704	400	D10
DAS5-003783	268-VII/16	D10
DAS5-003794	26867-302Y-300M-OY	D10
DAS5-003805	CIGM90.1291	D10
DAS5-003904	20B-55	D10
DAS5-003925	Barbaro 789	D10
DAS5-003977	15067	D10
DAS5-004072	3144-19	D10
DAS5-004155	Coeruleum	D10
DAS5-004200	CI 14087	D10
DAS5-004288	403	D10
DAS5-004349	Buck 12/52	D10
DAS5-004389	Dr. Lassers Hellkorn	D10
DAS5-004408	FL 8150-J9-K1	D10
DAS5-004555	Przevalskaja	D10
DAS5-004603	Taxi	D10
DAS5-004615	TX92D7374	D10
DAS5-004638	Zdar	D10
DAS5-004676	Barbela Grosso	D10
DAS5-004698	Trigo	D10
DAS5-CORRELL	Correll	D10
PI-94567	399	D10
Vida	Vida	D10
WATKINS-007210	CHINA 19	D10
WATKINS-007212	CHINA 20	D10
WATKINS-007395	INDIA 316	D10
WATKINS-007497	PORTUGAL 39	D10
WATKINS-007536	SIBERIA W4134	D10
WATKINS-007581	INDIA 1	D10
WATKINS-007606	INDIA 213	D10
WATKINS-007641	IRAQ 42	D10
WATKINS-007705	Aus28177	D10
WATKINS-007745	SARAJEVO 4	D10
WSC-2-6	Pavon	D10
WSC-3-13	RSI5 (Yr5+Yr15+Glu-A1-1+Gpc-B1)	D10
WSC-3-14	KERN(Yr5+Yr15+2NS+Gpc-B1	D10
WSC-5-14	Hidhab	D10
WSC-8-4	Mahlut	D10
ChineseSpring	Chinese Spring	A10
Cltr-11223	Croatia 1	A10
Cltr-15144	Hallany	A10
Cltr-2804	CI 2804	A10
Cltr-4175	Saracen	A10
DAS5-000263	Aus30656/yitpi*28	A10
DAS5-000298	Aus33384/yitpi*50	A10
DAS5-001008	102	A10
DAS5-001047	176	A10
DAS5-001265	C C C	A10
DAS5-001276	Cana Roxa	A10
DAS5-001309	CJ 9311	A10
DAS5-001341	Dirk	A10
DAS5-001396	Florio	A10
DAS5-001463	Hipro	A10
DAS5-001582	Lathrop	A10
DAS5-001641	MG 27973	A10
DAS5-001672	Ning 8319	A10
DAS5-001730	Ofaie	A10
DAS5-001731	OK75Abd-380	A10
DAS5-001767	PR 2360	A10
DAS5-001842	SE 381-4S-1S-6S-OS	A10
DAS5-001843	Sel. 18	A10
DAS5-001935	Tunis 23	A10
DAS5-002017	ACA 903B	A10
DAS5-002180	BUCK METEORO	A10
DAS5-002255	CRONOX	A10
DAS5-002409	GIRCA 0274	A10
DAS5-002555	KLEIN CACIQUE	A10
DAS5-002563	KLEIN COMPACTA	A10
DAS5-002766	MOROCCO 426	A10
DAS5-002833	ONOHOISKAJA 4	A10
DAS5-002877	POLAND 8	A10
DAS5-002888	PRIBOI	A10
DAS5-003019	SARATOVSKAJA 39	A10
DAS5-003046	SINCRON	A10
DAS5-003128	TRANSILVANIA	A10
DAS5-003166	ULIANOVKA	A10
DAS5-003288	FAO 26.430	A10
DAS5-003320	81003	A10
DAS5-003327	C9458	A10
DAS5-003328	Cornerstone	A10
DAS5-003338	G-29-14-0-3-1-0	A10
DAS5-003388	410-IV/63	A10
DAS5-003394	898/1-IX/1	A10
DAS5-003402	8475-59	A10
DAS5-003410	Esteana	A10
DAS5-003415	178/89	A10
DAS5-003423	622-24-65	A10
DAS5-003484	Detenicka Cervena Vouska	A10
DAS5-003490	DN-2135	A10
DAS5-003499	9808-4B-4T-1B-2T-1B	A10
DAS5-003553	2338	A10
DAS5-003574	CI 7092	A10
DAS5-003641	1668	A10
DAS5-003660	5520	A10
DAS5-003669	85	A10
DAS5-003689	572	A10
DAS5-003721	Damiano Chiesa	A10
DAS5-003811	CIGM91.345-5	A10
DAS5-003815	CIGM98.748-1	A10
DAS5-003849	Bic 386	A10
DAS5-003881	Dikwa 2	A10
DAS5-003903	1B-55	A10
DAS5-003909	60	A10
DAS5-003999	163-2-1-1	A10
DAS5-004005	F430K20	A10
DAS5-004012	3CX3C	A10
DAS5-004036	2181A	A10
DAS5-004043	3886	A10
DAS5-004053	B 262	A10
DAS5-004078	Fritissa	A10
DAS5-004158	Echinatum	A10
DAS5-004161	3920068	A10
DAS5-004185	CH4 301-7	A10
DAS5-004209	CI 8118	A10
DAS5-004316	954	A10
DAS5-004328	Aotea	A10
DAS5-004333	Bayonete	A10
DAS5-004420	Geneve Gros	A10
DAS5-004425	Gold Drop	A10
DAS5-004465	Kirda Boogda	A10
DAS5-004473	KS94WGRC30	A10
DAS5-004527	NWX008075	A10
DAS5-004545	Pindos	A10
DAS5-004550	PR267	A10
DAS5-004557	Purdue TBR 76-1-3	A10
DAS5-004609	Transelvania 1	A10
DAS5-004653	Gzal. Mitre	A10
DAS5-004663	1258	A10
DAS5-004664	2710	A10
DAS5-004667	99ID388	A10
DAS5-ELLISON	Ellison	A10
DAS5-FRAME	Frame	A10
DAS5-LEWJAIN	Lewjain	A10
PI-268466	254	A10
PI-283147	Dorziyeh Karak	A10
PI-54431	Triminia	A10
PI-61693	294	A10
PI-9791	Yantagbay	A10
WATKINS-007033	SMYRNA 17	A10
WATKINS-007036	Aus26670	A10
WATKINS-007145	Aus27319	A10
WATKINS-007166	AUSTRALIA CCI W440	A10
WATKINS-007190	CANARY 4	A10
WATKINS-007276	CHINESE 8 4	A10
WATKINS-007339	INDIA 102	A10
WATKINS-007350	INDIA 161	A10
WATKINS-007423	ITALY W8298	A10
WATKINS-007443	NAVARRE 4	A10
WATKINS-007472	Aus27937	A10
WATKINS-007523	SALONIKA 12	A10
WATKINS-007547	TURKESTAN W84527	A10
WATKINS-007561	Aus28028	A10
WATKINS-007588	Aus28057	A10
WATKINS-007640	IRAQ 37	A10
WATKINS-007715	PERSIA 8	A10
WATKINS-007756	SMYRNA 8	A10
WATKINS-007766	VARNA 6	A10
WATKINS-007770	AFGHANISTAN 2	A10
WATKINS-007777	Aus28258	A10
WATKINS-007800	INDIA 207	A10
WSC-1-3	Opata 85	A10
WSC-1-9	PBW434	A10
WSC-2-2	Clear White + Hope FT-B1	A10
WSC-2-4	Vorobey	A10
WSC-3-12	UC-Patwin-515	A10
WSC-3-7	UC1041+Yr5+Yr15+2NS+Gpc-B1+Lr47	A10
WSC-4-1	Clear white+Yr5+Yr15+2NS+Gpc-B1+Lr34	A10
WSC-4-3	48B	A10
WSC-4-4	2045A	A10
WSC-4-5	123	A10
WSC-4-6	WSC-4-6	A10
WSC-5-12	MG 17960	A10
WSC-6-9	Berkut	A10
WSC-7-2	1660	A10
WSC-7-4	WSC-7-4	A10
WSC-7-9	Florentino	A10
WSC-8-1	Poubiru	A10
WSC-8-6	Akova	A10
WSC-8-8	Cana Roxa	A10
WSC-8-9	Goiana	A10

## Sheet: T. aestivum winter
Name	GRIN	FT-A2	Market class
CAMELOT	PI 653832	D10	HRW
JERRY	PI 632433	D10	HRW
LYMAN	PI 658067	D10	HRW
OVERLEY		D10	HRW
DANBY	PI 648010	D10	HWW
KS05HW14-3		D10	HWW
MCGILL		D10	HWW
NW13493		D10	HWW
OAHE	PI 684669	D10	HWW
REDFIELD	PI 673131	D10	HWW
RIALTO		D10	HWW
SCOUT66		D10	HWW
SNOWMASS	PI 658597	D10	HWW
TAM304		D10	HWW
WB-REDHAWK		D10	HWW
BLUEBOY	CItr 14031	D10	SRW
COKER68-15	CItr 15291	D10	SRW
HOLLEY	CItr 14579	D10	SRW
HOWELL	PI 552816	D10	SRW
LA95135		D10	SRW
NC07-24-337		D10	SRW
PEMBROKE		D10	SRW
PURPLESTRAW	CItr 6623	D10	SRW
BILLINGS	PI 656843	A10	HRW
BRAWL-CLPLUS	PI 664255	A10	HRW
BRUNDAGE	PI 599193	A10	HRW
BYRD	PI 664257	A10	HRW
CHEYENNE	CItr 8885	A10	HRW
CNN(WICHITA-3A)		A10	HRW
DECADE	PI 660291	A10	HRW
DENALI	PI 664256	A10	HRW
DUSTER	PI 644016	A10	HRW
EXPEDITION	PI 629060	A10	HRW
GALLAGHER	PI 667569	A10	HRW
GOODSTREAK	PI 632434	A10	HRW
HATCHER	PI 638512	A10	HRW
IDO444	GSTR 12902	A10	HRW
JAGALENE	PI 631376	A10	HRW
KANMARK	PI 675456	A10	HRW
KHARKOF		A10	HRW
MACE	PI 651043	A10	HRW
NE10589	PI 675998	A10	HRW
Overland		A10	HRW
TAM 112		A10	HRW
TAM111	PI 631352	A10	HRW
WESLEY	PI 605742	A10	HRW
ALICE		A10	HWW
ANTERO		A10	HWW
C0940610		A10	HWW
CO960293	PI 615160	A10	HWW
FREEMAN		A10	HWW
IDEAL	CItr 4843	A10	HWW
KS061193K-2		A10	HWW
KS090387K-20		A10	HWW
KS13H-9		A10	HWW
KS14H-180-4		A10	HWW
LCS-CHROME	PI 680626	A10	HWW
LONERIDER	PI 686436	A10	HWW
MATTERN	PI 665947	A10	HWW
MILLENIUM		A10	HWW
NUPLAINS	PI 605741	A10	HWW
OK11D25056		A10	HWW
OK12716-RED		A10	HWW
OK13209		A10	HWW
OK13621		A10	HWW
PANHANDLE		A10	HWW
PLATTE	PI 596297	A10	HWW
RioBlanco		A10	HWW
ROBIDOUX		A10	HWW
SD08080		A10	HWW
TAM114		A10	HWW
TAM203		A10	HWW
TAM204		A10	HWW
TAM303		A10	HWW
TAM305		A10	HWW
TX11A001295		A10	HWW
TX12M4068		A10	HWW
ZENDA	PI 683512	A10	HWW
AGS2000	PI 612956	A10	SRW
AGS2020	PI 658050	A10	SRW
ARTHUR	Cltr 14425	A10	SRW
BRANSON	PI 639227	A10	SRW
CALDWELL	Cltr 17897	A10	SRW
CALEDONIA	PI 610188	A10	SWW
CLARK	PI 512337	A10	SRW
COKER9663	PI 596345	A10	SRW
FL302	Cltr 17855	A10	SRW
FOSTER	PI 593689	A10	SRW
FREEDOM	PI 562382	A10	SRW
FULTZ	PI 5493	A10	SRW
GLACIER	PI 555586	A10	SRW
HART	CItr 17426	A10	SRW
HILLIARD	PI 676271	A10	SRW
HUNTER	PI 468977	A10	SRW
IL00-8061		A10	SRW
IL00-8530		A10	SRW
IL02-18228		A10	SRW
IL07-20728		A10	SRW
IL07-4415		A10	SRW
IL96-6472		A10	SRW
JAMESTOWN	PI 653731	A10	SRW
MASSEY	CItr 17953	A10	SRW
MCCORMICK	PI 632691	A10	SRW
MO080104		A10	SRW
NC05-19896		A10	SRW
NC09-20986		A10	SRW
NC11-22289		A10	SRW
NC11-331-6		A10	SRW
NC12-22844		A10	SRW
NC-NEUSE	PI 633037	A10	SRW
OAKES	PI 658040	A10	SRW
OGLETHORPE	PI 657986	A10	SRW
PIONEER-25R55	PI 532914	A10	SRW
PIONEER-25R80	PI 561198	A10	SRW
PIONEER-26R15	PI 633874	A10	SRW
PIONEER26R61		A10	SRW
ROANE	PI 612958	A10	SRW
ROYAL	PI 351815	A10	SRW
SALUDA	PI 480474	A10	SRW
SHIRLEY	PI 656753	A10	SRW
SS8641	PI 652450	A10	SRW
SSMPV57	PI 639506	A10	SRW
TRIBUTE	PI 632689	A10	SRW
TRUMAN	PI 634824	A10	SRW
USG3555	PI 654454	A10	SRW
VA12W-241		A10	SRW

## Sheet: T. aestivum Spring DuF DuS
T. aestivum. Spring panel (Zhang et al. 2018, Theor Appl Genet 131:1741) and Montana Breeding Program (MT)
Name	FT-A2 allele	Planting-at-origin	Source
9223	A10	DuF	Spring panel
9225	A10	DuF	Spring panel
9228	A10	DuF	Spring panel
9229	A10	DuF	Spring panel
9233	A10	DuF	Spring panel
9240	A10	DuF	Spring panel
9241	A10	DuF	Spring panel
9242	A10	DuF	Spring panel
9246	A10	DuF	Spring panel
9247	A10	DuF	Spring panel
9248	A10	DuF	Spring panel
9249	A10	DuF	Spring panel
9253	A10	DuF	Spring panel
9254	A10	DuF	Spring panel
9256	A10	DuF	Spring panel
9263	A10	DuF	Spring panel
10014_7	A10	DuF	Spring panel
ATTILA_1RSMA	A10	DuF	Spring panel
BERKUT	A10	DuF	Spring panel
LASSIK	A10	DuF	Spring panel
SUMMIT_515	A10	DuF	Spring panel
UC1395_LR34_YR18	A10	DuF	Spring panel
UC1551	A10	DuF	Spring panel
UC1599	A10	DuF	Spring panel
UC1601	A10	DuF	Spring panel
UC1602	A10	DuF	Spring panel
UC1603	A10	DuF	Spring panel
UC1618	A10	DuF	Spring panel
UC1642	A10	DuF	Spring panel
UC1643	A10	DuF	Spring panel
UC896_GluD15+10_LR34_YR18_YR5_GPC	A10	DuF	Spring panel
12010_12	A10	DuF	Spring panel
12010_18	A10	DuF	Spring panel
12010_21	A10	DuF	Spring panel
12010_27	A10	DuF	Spring panel
12010_29	A10	DuF	Spring panel
CWAM2_9001	A10	DuF	Spring panel
CWAM2_9011	A10	DuF	Spring panel
CWAM2_9019	A10	DuF	Spring panel
CWAM2_9020	A10	DuF	Spring panel
CWAM2_9024	A10	DuF	Spring panel
CWAM2_9032	A10	DuF	Spring panel
CWAM2_9053	A10	DuF	Spring panel
CWAM2_9068	A10	DuF	Spring panel
CWAM2_9071	A10	DuF	Spring panel
CWAM2_9073	A10	DuF	Spring panel
CWAM2_9092	A10	DuF	Spring panel
CWAM2_9110	A10	DuF	Spring panel
CWAM2_9118	A10	DuF	Spring panel
CWAM2_9120	A10	DuF	Spring panel
CWAM2_9124	A10	DuF	Spring panel
CWAM2_9145	A10	DuF	Spring panel
CWAM2_9171	A10	DuF	Spring panel
CWAM2_9178	A10	DuF	Spring panel
CWAM2_9191	A10	DuF	Spring panel
CWAM2_9198	A10	DuF	Spring panel
CWAM2_9201	A10	DuF	Spring panel
CWAM2_9269	A10	DuF	Spring panel
CWAM2_9284	A10	DuF	Spring panel
CWAM2_9288	A10	DuF	Spring panel
CWAM2_9291	A10	DuF	Spring panel
PATWIN_515	A10	DuF	Spring panel
PI429323	A10	DuF	Spring panel
PI462106	A10	DuF	Spring panel
PI519908	A10	DuF	Spring panel
PI520108	A10	DuF	Spring panel
PI574250	A10	DuF	Spring panel
PI610750	A10	DuF	Spring panel
PI613289	A10	DuF	Spring panel
PI614012	A10	DuF	Spring panel
PSB14071	A10	DuF	Spring panel
PSB14094	A10	DuF	Spring panel
PSB14098	A10	DuF	Spring panel
PSB14126	A10	DuF	Spring panel
PSB14200	A10	DuF	Spring panel
PSB14215	A10	DuF	Spring panel
PSB14220	A10	DuF	Spring panel
PSB14310	A10	DuF	Spring panel
PSB14316	A10	DuF	Spring panel
PSB14322	A10	DuF	Spring panel
PSB14366	A10	DuF	Spring panel
PSB14408	A10	DuF	Spring panel
PSB14413	A10	DuF	Spring panel
RIL203_UC1110XCIMMYT2	A10	DuF	Spring panel
RIL29_UC1110XCIMMYT2	A10	DuF	Spring panel
UC1679	A10	DuF	Spring panel
UC1713	A10	DuF	Spring panel
AC_ANDREW	A10	DuS	Spring panel
AC_CRYSTAL	A10	DuS	Spring panel
AGAWAM	A10	DuS	Spring panel
ALTURAS	A10	DuS	Spring panel
CATALDO	A10	DuS	Spring panel
CDC_ALSASK	A10	DuS	Spring panel
CENTENNIAL	A10	DuS	Spring panel
H0800310	A10	DuS	Spring panel
H0900081	A10	DuS	Spring panel
HW080169	A10	DuS	Spring panel
ID0696	A10	DuS	Spring panel
IDO440	A10	DuS	Spring panel
IDO488	A10	DuS	Spring panel
IDO560	A10	DuS	Spring panel
IDO582	A10	DuS	Spring panel
IDO599	A10	DuS	Spring panel
IDO629	A10	DuS	Spring panel
IDO644	A10	DuS	Spring panel
IDO671	A10	DuS	Spring panel
IDO686	A10	DuS	Spring panel
IDO851	A10	DuS	Spring panel
IDO852	A10	DuS	Spring panel
IDO854	A10	DuS	Spring panel
JUBILEE	A10	DuS	Spring panel
KELSE	A10	DuS	Spring panel
LASER	A10	DuS	Spring panel
MN03308_4	A10	DuS	Spring panel
MT0802	A10	DuS	Spring panel
MTHW1060	A10	DuS	Spring panel
OKLEE	A10	DuS	Spring panel
PSB14127	A10	DuS	Spring panel
PSB14209	A10	DuS	Spring panel
PT765	A10	DuS	Spring panel
SADASH	A10	DuS	Spring panel
SD4112	A10	DuS	Spring panel
SD4243	A10	DuS	Spring panel
SD4279	A10	DuS	Spring panel
TARA2002	A10	DuS	Spring panel
TOM	A10	DuS	Spring panel
UI_LOCHSA	A10	DuS	Spring panel
UI_PETTIT	A10	DuS	Spring panel
VERDE	A10	DuS	Spring panel
WA8016	A10	DuS	Spring panel
WA8099	A10	DuS	Spring panel
WA8123	A10	DuS	Spring panel
WHITEBIRD	A10	DuS	Spring panel
MCNEAL	A10	DuS	MT
MT 1750	A10	DuS	MT
MT 1775	A10	DuS	MT
MT 1868	A10	DuS	MT
MT 2024	A10	DuS	MT
MT 2027	A10	DuS	MT
MT 2029	A10	DuS	MT
MT 2032	A10	DuS	MT
MT 2034	A10	DuS	MT
MT 2035	A10	DuS	MT
MT 2036	A10	DuS	MT
MT 2041	A10	DuS	MT
MT 2052	A10	DuS	MT
MT 2053	A10	DuS	MT
MT 2058	A10	DuS	MT
MT 2059	A10	DuS	MT
MT 2060	A10	DuS	MT
MT 2071	A10	DuS	MT
MT 2072	A10	DuS	MT
MT 2076	A10	DuS	MT
9232	D10	DuF	Spring panel
9258	D10	DuF	Spring panel
9261	D10	DuF	Spring panel
9262	D10	DuF	Spring panel
10010_20	D10	DuF	Spring panel
10013_1	D10	DuF	Spring panel
12010_10	D10	DuF	Spring panel
12010_16	D10	DuF	Spring panel
ATTILA_1RS	D10	DuF	Spring panel
BLANCA_FUERTE	D10	DuF	Spring panel
BLANCA_GRANDE_515	D10	DuF	Spring panel
CWAM2_9004	D10	DuF	Spring panel
CWAM2_9009	D10	DuF	Spring panel
CWAM2_9015	D10	DuF	Spring panel
CWAM2_9023	D10	DuF	Spring panel
CWAM2_9038	D10	DuF	Spring panel
CWAM2_9040	D10	DuF	Spring panel
CWAM2_9062	D10	DuF	Spring panel
CWAM2_9082	D10	DuF	Spring panel
CWAM2_9089	D10	DuF	Spring panel
CWAM2_9115	D10	DuF	Spring panel
CWAM2_9152	D10	DuF	Spring panel
CWAM2_9158	D10	DuF	Spring panel
CWAM2_9172	D10	DuF	Spring panel
CWAM2_9195	D10	DuF	Spring panel
CWAM2_9214	D10	DuF	Spring panel
CWAM2_9217	D10	DuF	Spring panel
CWAM2_9226	D10	DuF	Spring panel
EXPRESSO	D10	DuF	Spring panel
HAHN_1RS	D10	DuF	Spring panel
HAHN_1RSMA	D10	DuF	Spring panel
PAVON	D10	DuF	Spring panel
PAVON_1RS	D10	DuF	Spring panel
PI384033	D10	DuF	Spring panel
PI384036	D10	DuF	Spring panel
PI410650	D10	DuF	Spring panel
PI430750	D10	DuF	Spring panel
PI449298	D10	DuF	Spring panel
PI525284	D10	DuF	Spring panel
PI532082	D10	DuF	Spring panel
PI532278	D10	DuF	Spring panel
PI610755	D10	DuF	Spring panel
PSB14002	D10	DuF	Spring panel
PSB14030	D10	DuF	Spring panel
PSB14057	D10	DuF	Spring panel
PSB14092	D10	DuF	Spring panel
PSB14105	D10	DuF	Spring panel
PSB14143	D10	DuF	Spring panel
PSB14252	D10	DuF	Spring panel
PSB14270	D10	DuF	Spring panel
PSB14286	D10	DuF	Spring panel
PSB14341	D10	DuF	Spring panel
PSB14390	D10	DuF	Spring panel
RSI5(YR5+YR15+GLU-A1-1+Gpc-B1)	D10	DuF	Spring panel
UC1110	D10	DuF	Spring panel
UC1396	D10	DuF	Spring panel
UC1552	D10	DuF	Spring panel
UC1616	D10	DuF	Spring panel
UC1682	D10	DuF	Spring panel
UC1683	D10	DuF	Spring panel
UC1710	D10	DuF	Spring panel
UC1715	D10	DuF	Spring panel
5702PR	D10	DuS	Spring panel
AC_KARMA	D10	DuS	Spring panel
AC_VISTA	D10	DuS	Spring panel
ADA	D10	DuS	Spring panel
BRICK	D10	DuS	Spring panel
BRIGGS	D10	DuS	Spring panel
CAP151_3	D10	DuS	Spring panel
H0800103L	D10	DuS	Spring panel
H0800314	D10	DuS	Spring panel
HR07024_5	D10	DuS	Spring panel
IDO377S	D10	DuS	Spring panel
IDO687	D10	DuS	Spring panel
IDO694	D10	DuS	Spring panel
IDO702	D10	DuS	Spring panel
JEROME	D10	DuS	Spring panel
LOLO	D10	DuS	Spring panel
MACON	D10	DuS	Spring panel
MN01333_A	D10	DuS	Spring panel
MN02072_7	D10	DuS	Spring panel
MN03119_4	D10	DuS	Spring panel
MN03148	D10	DuS	Spring panel
MN03306_1	D10	DuS	Spring panel
MN05141_2	D10	DuS	Spring panel
MN06018	D10	DuS	Spring panel
MN06028	D10	DuS	Spring panel
MN07098_6	D10	DuS	Spring panel
MN07199_6	D10	DuS	Spring panel
MN07338	D10	DuS	Spring panel
MN08013_2	D10	DuS	Spring panel
MN08106_6	D10	DuS	Spring panel
MT0813	D10	DuS	Spring panel
MT0945	D10	DuS	Spring panel
MTHW0771	D10	DuS	Spring panel
OXEN	D10	DuS	Spring panel
PSB14195	D10	DuS	Spring panel
ROLLAG	D10	DuS	Spring panel
SC80221V2	D10	DuS	Spring panel
SD4076	D10	DuS	Spring panel
SD4178	D10	DuS	Spring panel
SD4199	D10	DuS	Spring panel
SD4214	D10	DuS	Spring panel
SD4218	D10	DuS	Spring panel
SD4264	D10	DuS	Spring panel
SD4280	D10	DuS	Spring panel
UI_WINCHESTER	D10	DuS	Spring panel
WA8074	D10	DuS	Spring panel
WA8133	D10	DuS	Spring panel
CHOTEAU	D10	DuS	MT
DAGMAR	D10	DuS	MT
DUCLAIR	D10	DuS	MT
LANNING	D10	DuS	MT
MT 1716	D10	DuS	MT
MT 1743	D10	DuS	MT
MT 1809	D10	DuS	MT
MT 1815	D10	DuS	MT
MT 1824	D10	DuS	MT
MT 1853	D10	DuS	MT
MT 1855	D10	DuS	MT
MT 1857	D10	DuS	MT
MT 1862	D10	DuS	MT
MT 1866	D10	DuS	MT
MT 1871	D10	DuS	MT
MT 1872	D10	DuS	MT
MT 1902	D10	DuS	MT
MT 1904	D10	DuS	MT
MT 1905	D10	DuS	MT
MT 1906	D10	DuS	MT
MT 1909	D10	DuS	MT
MT 1931	D10	DuS	MT
MT 1938	D10	DuS	MT
MT 1939	D10	DuS	MT
MT 1943	D10	DuS	MT
MT 1951	D10	DuS	MT
MT 1959	D10	DuS	MT
MT 1961	D10	DuS	MT
MT 2004	D10	DuS	MT
MT 2005	D10	DuS	MT
MT 2006	D10	DuS	MT
MT 2007	D10	DuS	MT
MT 2008	D10	DuS	MT
MT 2009	D10	DuS	MT
MT 2010	D10	DuS	MT
MT 2011	D10	DuS	MT
MT 2012	D10	DuS	MT
MT 2014	D10	DuS	MT
MT 2015	D10	DuS	MT
MT 2016	D10	DuS	MT
MT 2017	D10	DuS	MT
MT 2019	D10	DuS	MT
MT 2020	D10	DuS	MT
MT 2021	D10	DuS	MT
MT 2022	D10	DuS	MT
MT 2023	D10	DuS	MT
MT 2028	D10	DuS	MT
MT 2030	D10	DuS	MT
MT 2031	D10	DuS	MT
MT 2033	D10	DuS	MT
MT 2037	D10	DuS	MT
MT 2038	D10	DuS	MT
MT 2039	D10	DuS	MT
MT 2040	D10	DuS	MT
MT 2042	D10	DuS	MT
MT 2043	D10	DuS	MT
MT 2044	D10	DuS	MT
MT 2045	D10	DuS	MT
MT 2046	D10	DuS	MT
MT 2047	D10	DuS	MT
MT 2048	D10	DuS	MT
MT 2051	D10	DuS	MT
MT 2054	D10	DuS	MT
MT 2055	D10	DuS	MT
MT 2056	D10	DuS	MT
MT 2057	D10	DuS	MT
MT 2061	D10	DuS	MT
MT 2062	D10	DuS	MT
MT 2063	D10	DuS	MT
MT 2064	D10	DuS	MT
MT 2065	D10	DuS	MT
MT 2066	D10	DuS	MT
MT 2067	D10	DuS	MT
MT 2068	D10	DuS	MT
MT 2069	D10	DuS	MT
MT 2070	D10	DuS	MT
MT 2075	D10	DuS	MT
VIDA	D10	DuS	MT
WB 9879 CLP	D10	DuS	MT
